# Supplementary material for: Impact of Uric Acid Levels on Mortality and Cardiovascular Outcomes in Relation to Kidney Function
Source: J Clin Med. 2024 Dec 24;14(1):20. doi: 10.3390/jcm14010020 (PMC11721403; doi:10.3390/jcm14010020)
Supplement: Supplementary file 1 [file jcm-14-00020-s001.zip]

Archive with 1 entries (1 files):
- jcm-3273990-supplementary.pdf
